# Supplementary material for: Therapeutic effects and mechanism analysis of Paeonia lactiflora extract (PLE) in menopausal rats with hot flashes
Source: Front Pharmacol. 2025 Jul 22;16:1587885. doi: 10.3389/fphar.2025.1587885 (PMC12321899; doi:10.3389/fphar.2025.1587885)
Supplement: Supplementary file 1 [file Table2.xlsx]

## Sheet: OE %
Control	model	xiangshao	E+P	PLE（40mg/kg）	PLE（80mg/kg）	PLE（160mg/kg）
38.1	16.67	36.36	25	30	27.27	31.58
38.89	23.08	36.36	30	35	27.78	33.33
40	26.67	42.86	33.33	41.18	35.29	35
41.18	29.41	46.15	38.89	41.67	38.46	36.36
42.11	29.41	47.06	46.15	43.75	41.67	36.36
44.44	35	50	50	44.44	42.86	36.36
45.45	40	52.63	52.38	46.15	43.75	37.5
47.37	41.67	53.85	52.94	50	43.75	45.45
50	44.44	57.14	52.94	55	46.15	46.15
52.94	46.15	57.89	52.94	56.25	52.94	47.06
57.14	47.37	60	53.85	56.52	53.33	47.37
59.09	52.63	64.29	60	63.16	53.33	50

## Sheet:  OT %
Control	model	xiangshao	E+P	PLE（40mg/kg）	PLE（80mg/kg）	PLE（160mg/kg）
23.16	7.74	6.62	5.38	19.62	14.11	9.37
23.88	13.14	6.84	6.19	20.17	19.08	15.06
33.76	14.62	7.37	12.6	27.99	22.39	31.69
35.68	15.97	13.38	13.12	36.23	23.69	34.66
37.81	17.18	20.43	13.56	46.24	26.19	36.39
48.84	17.63	21.1	15.3	46.71	26.55	40.25
49.35	25.87	25.57	21.97	47.58	32.98	41.62
51.7	26.57	41.88	24.11	52.26	40.2	49.26
54.57	34.22	50.68	35.16	62.35	45.46	55.19
58.37	42.59	53.85	41.23	67.51	46.54	59.66
64.25	43.7	58.26	54.99	67.86	46.81	62.63
66.67	43.92	58.66	57.57	74.8	48.23	63.45
