# Supplementary material for: Therapeutic effects and mechanism analysis of Paeonia lactiflora extract (PLE) in menopausal rats with hot flashes
Source: Front Pharmacol. 2025 Jul 22;16:1587885. doi: 10.3389/fphar.2025.1587885 (PMC12321899; doi:10.3389/fphar.2025.1587885)
Supplement: Supplementary file 2 [file Table3.xlsx]

## Sheet: E2
Control	model	xiangshao	E+P	PLE（40mg/kg）	PLE（80mg/kg）	PLE（160mg/kg）
87.261	66.644	95.023	113.304	89.81	92.474	102.284
78.322	63.786	90.565	102.87	87.974	87.718	96.898
66.6	60.246	78.261	96.786	87.769	86.902	95.61
63.973	60.18	78.261	91.999	81.789	81.923	92.767
62.907	55.837	73.411	85.116	74.362	80.071	90.312
58.724	40.248	68.956	80.144	70.474	73.559	88.891
58.381	39.422	68.449	79.967	70.398	61.767	68.733
54.152	36.238	58.891	74.584	65.142	58.989	54.125

## Sheet: LH
Control	model	xiangshao	E+P	PLE（40mg/kg）	PLE（80mg/kg）	PLE（160mg/kg）
190.324	266.384	177.228	178.4	125.148	178.872	148.772
186.12	203.62	149.48	145.692	116.152	161.576	126.04
163.328	159.664	136.548	139.436	113.02	153.592	123.692
159.276	152.752	128.256	137.364	105.472	151.604	121.408
135.984	145.624	119.236	117.108	101.596	144.608	120.876
133.08	141.98	105.584	112.172	91.984	142.844	94.544
131.496	129.764	98.588	79.744	91.092	135.644	90.132
121.876	118.532	78.376	74.828	79.116	99.828	70.82

## Sheet: FSH
Control	model	xiangshao	E+P	PLE（40mg/kg）	PLE（80mg/kg）	PLE（160mg/kg）
68.248	95.676	74.192	93.892	85.96	84.948	109.564
67.296	90.752	72.188	81.84	81.368	84.944	86.748
66.188	81.048	70.356	75.116	79.656	83.892	83.82
65.94	80.828	67.988	71.988	70.752	70.26	80.42
59.788	78.74	67.196	67.42	68.224	65.452	80.16
52.68	69.404	64.884	65.912	67.904	65.16	75.184
49.572	67.512	63.452	65.588	65.344	58.512	67.984
48.696	67.044	56.072	53.548	63.84	55.344	65.156

## Sheet: 5-HT
Control	model	xiangshao	E+P	PLE（40mg/kg）	PLE（80mg/kg）	PLE（160mg/kg）
7.396	2.043	4.466	6.16	4.08	5.21	7.398
7.708	3.518	5.212	6.318	4.532	5.999	8.283
8.4	4.645	5.85	7.278	4.569	6.02	8.465
9.348	5.506	5.869	8.632	4.647	6.304	12.821
11.504	7.471	6.879	8.882	5.168	6.431	13.125
12.641	9.407	15.224	9.203	7.117	9.738	16.507

## Sheet: cAMP
Control	model	xiangshao	E+P	PLE（40mg/kg）	PLE（80mg/kg）	PLE（160mg/kg）
32.431	63.7595	20.84	53.32	25.9297	35.598	39.768
35.028	73.788	41.278	55.9752	34.595	50.6083	47.2881
62.1959	78.88	62.6821	59.4263	61.672	52.5494	58.1579
74.1539	115.478	63.6586	61.1245	69.9807	83.3538	67.2211
82.6236	120.583	68.9328	71.7925	79.263	93.2849	77.0788
87.5331	143.441	74.8467	74.4105	99.8877	117.482	85.8797

## Sheet: CGMP
Control	model	xiangshao	E+P	PLE（40mg/kg）	PLE（80mg/kg）	PLE（160mg/kg）
39.866	48.5	53.901	60.16	40.063	49.947	50.472
54.861	50.501	68.093	64.36	61.904	60.583	54.097
70.583	54.644	75.668	73.575	63.06	66.033	67.779
71.528	59.544	79.086	79.578	63.553	66.151	73.416
72.935	64.313	79.677	80.976	67.672	72.517	76.21
74.009	72.685	89.459	88.635	71.61	76.246	83.911

## Sheet: 比值
Control	model	xiangshao	E+P	PLE（40mg/kg）	PLE（80mg/kg）	PLE（160mg/kg）
0.8135	1.0708	0.70068	0.809979	0.408001	0.697882	0.644112
0.840383	1.5214	0.765811	0.86972	0.712388	0.712715	0.644736
0.945195	1.56183	0.841288	1.01136	0.863515	0.867394	0.787922
1.17059	1.56195	0.871619	1.01603	0.996252	1.22347	0.858052
1.22376	1.58875	1.09918	1.0944	1.17128	1.26231	1.02346
1.35167	2.62501	1.25355	1.17354	1.58401	1.77596	1.2426
