# Supplementary material for: Therapeutic effects and mechanism analysis of Paeonia lactiflora extract (PLE) in menopausal rats with hot flashes
Source: Front Pharmacol. 2025 Jul 22;16:1587885. doi: 10.3389/fphar.2025.1587885 (PMC12321899; doi:10.3389/fphar.2025.1587885)
Supplement: Supplementary file 4 [file Table6.xlsx]

## Sheet: Surface temperature
Control	model	xiangshao	E+P	PLE（40mg/kg）	PLE（80mg/kg）	PLE（160mg/kg）
32.67	33	32.47	32.13	31.83	31.67	31.87
32.77	33.2	32.5	32.2	31.87	31.7	32.03
32.8	33.27	32.53	32.37	31.9	31.83	32.13
32.93	33.37	32.53	32.53	32.07	31.87	32.3
33.07	33.4	32.8	32.53	32.13	31.93	32.47
33.1	33.43	32.83	32.67	32.13	31.97	32.47
33.33	33.5	32.93	32.7	32.17	32.13	32.47
33.33	33.5	33	32.77	32.23	32.27	32.6
33.4	33.53	33.3	33	32.4	32.6	32.83
33.47	33.73	33.47	33.07	32.43	32.7	32.83
33.47	34.1	33.6	33.13	32.67	33.23	33.13
33.5	34.27	33.83	33.3	33	33.27	33.2

## Sheet: tail temperature
Control	model	xiangshao	E+P	PLE（40mg/kg）	PLE（80mg/kg）	PLE（160mg/kg）
27.67	30	29.13	26.8	26.87	27.1	27.93
28.2	30.13	29.57	27.77	27.17	27.47	28.47
28.4	30.2	29.7	28.5	27.33	27.73	28.93
28.63	30.23	29.87	28.73	27.5	27.97	28.97
29.17	30.27	30.1	28.83	28.23	28.03	29.2
29.83	30.27	30.47	29.33	28.23	28.17	29.23
30.13	30.7	30.5	29.6	28.33	28.23	29.5
30.2	30.77	30.6	29.73	28.6	28.5	29.8
30.2	30.93	30.87	30.17	29.37	28.53	29.97
30.27	31.03	31	30.17	29.7	28.6	29.97
30.53	31.23	31.17	30.2	29.8	29.37	30.13
30.57	32.03	31.47	30.6	30.43	29.67	30.33
