# Supplementary material for: Therapeutic effects and mechanism analysis of Paeonia lactiflora extract (PLE) in menopausal rats with hot flashes
Source: Front Pharmacol. 2025 Jul 22;16:1587885. doi: 10.3389/fphar.2025.1587885 (PMC12321899; doi:10.3389/fphar.2025.1587885)
Supplement: Supplementary file 5 [file Table4.xlsx]

## Sheet: total distance
Control	model	xiangshao	E+P	PLE（40mg/kg）	PLE（80mg/kg）	PLE（160mg/kg）
62797.5	35978	46135.3	49371.5	55580.8	51117.1	61012.5
64106.6	56915.1	47452.2	49987.9	55756.9	52907.1	62119.3
64521.1	57707.6	48708.5	51875.1	57068.4	53315.4	62674.7
65563.8	57866.9	52844.7	60989.3	57838.2	56050.9	63692.1
69978.1	60473	58283.9	65345.6	61940.9	58140.1	64486.8
70303.9	61125	61464.6	66293.9	63667.4	58534.6	64873.7
70584.7	63089.2	63268.5	66835.2	64455.4	61039.2	68106.3
70920.1	67853.3	66803.9	67794.9	64806.3	63267.5	72599.9
72293.5	68051.1	68465	68460.9	66573.1	64762.6	74917.9
83559.2	68823.3	69372.5	68960.9	69559.9	66565.9	77365.1
93327.5	73560.9	76743.4	69187.3	72060.6	70527.9	79523.1
94074.6	75010.2	79961.3	70596.9	78057.7	78920.6	81007.3

## Sheet: central distance
Control	model	xiangshao	E+P	PLE（40mg/kg）	PLE（80mg/kg）	PLE（160mg/kg）
1817.35	1172.78	463.08	413.79	1202.96	973.76	795.94
2983.87	1581.87	868.26	581.33	1765.6	1041.93	1080.61
3133.32	1689.01	1214.28	616.42	1831.18	1079.2	2046.28
3642.45	1736.99	1382.29	1097.52	2089.56	1111.8	2171.5
3851.8	1778.42	1920.05	1259.31	2163.83	2024.58	2397.31
3916.9	1836.52	2016.37	1276.92	2345.19	2145.7	2410
4459.13	1966.99	2222.77	1329.64	2351.36	2288.1	2538.69
5583.49	2212.57	2371.82	1413.24	2500.69	2290.89	3106.28
5907.71	2301.71	3010.26	2229.87	3049.71	2361.06	3528.95
6058.93	2848.95	3370.47	2956.87	3411.82	3296.71	4455.01
6598.45	4554.14	3394.18	4305.76	3854.25	6010.32	5218.72
6692.74	5131.74	4478.32	4578.27	4654.22	7520.53	5786.03
