# Supplementary material for: Therapeutic effects and mechanism analysis of Paeonia lactiflora extract (PLE) in menopausal rats with hot flashes
Source: Front Pharmacol. 2025 Jul 22;16:1587885. doi: 10.3389/fphar.2025.1587885 (PMC12321899; doi:10.3389/fphar.2025.1587885)
Supplement: Supplementary file 6 [file Table1.xlsx]

## Sheet: Sheet1
Control	model	xiangshao	E+P	PLE（40mg/kg）	PLE（80mg/kg）	PLE（160mg/kg）
5.6	21.8	14.8	11.2	12.8	13	19.6
8	22.8	16	16	13	13.6	21
9.2	23	17.8	22.6	13.2	18	21.4
9.8	23.8	17.8	22.8	16.8	20.4	21.8
12.6	23.8	18.2	24.2	20	20.6	22.4
13	25.8	21.2	25.8	21.6	20.8	22.6
13.2	27.4	22.4	26	22.8	21.6	24
13.2	28	22.6	26.2	23	23.6	25.2
13.8	28.6	23	27.8	23.4	25	26
14.2	31	23.4	32.8	27.4	26.2	26.8
14.8	31.8	26.2	34.2	31.2	28.2	29.2
15.2	32.2	27.4	34.4	34.4	29	30.2
