# Supplementary material for: Therapeutic effects and mechanism analysis of Paeonia lactiflora extract (PLE) in menopausal rats with hot flashes
Source: Front Pharmacol. 2025 Jul 22;16:1587885. doi: 10.3389/fphar.2025.1587885 (PMC12321899; doi:10.3389/fphar.2025.1587885)
Supplement: Supplementary file 7 [file Table5.xlsx]

## Sheet: ASIC4
Control	model	xiangshao	E+P	PLE（40mg/kg）	PLE（80mg/kg）	PLE（160mg/kg）
0.889874	0.625177	0.618296	0.554957	0.150368	0.573657	1.23326
1.01229	0.49345	0.792726	0.519765	0.294624	1.03506	0.965129
0.957225	0.143311	0.2962	0.952654	0.351401	0.537768	0.686003
1.15257	0.239924	0.348504	1.03836	1.40467	0.430509	2.05097
0.733576	0.740597	0.582785	0.695526	0.962393	0.461201	1.31346
1.37164	0.57557	0.334655	0.551305	1.23683	0.763649	0.816368

## Sheet: CPLX
Control	model	xiangshao	E+P	PLE（40mg/kg）	PLE（80mg/kg）	PLE（160mg/kg）
1.21626	0.571781	0.880128	0.919773	0.309646	1.06467	1.40833
0.750101	0.630717	0.984329	0.712552	0.250687	1.23209	1.52481
0.803967	0.625226	0.433052	0.715688	0.251547	0.490101	0.956742
0.996315	0.774584	0.329305	0.645328	0.729424	0.383197	1.40153
0.978724	0.274726	0.74534	0.514909	0.614459	0.377273	1.22216
1.33892	0.419582	0.471404	0.7197	0.964877	1.41776	1.18786

## Sheet: TAC3
Control	model	xiangshao	E+P	PLE（40mg/kg）	PLE（80mg/kg）	PLE（160mg/kg）
0.649134	1.96507	1.67586	0.863413	1.31254	1.27163	1.09355
1.14549	1.69886	1.53818	1.27375	0.763966	1.67314	1.24824
1.41783	1.59356	1.67909	1.5818	1.25701	1.18285	1.01803
0.812112	2.14163	1.44938	1.1748	1.47291	1.41052	1.28056
1.00732	1.40604	1.07164	0.509413	1.1261	1.68509	1.02006
1.15948	1.59239	0.766884	1.66198	1.06605	1.32877	1.15541

## Sheet: TACR3
Control	model	xiangshao	E+P	PLE（40mg/kg）	PLE（80mg/kg）	PLE（160mg/kg）
0.888638	0.763105	1.22764	0.974061	0.591729	0.762347	0.462625
1.12867	2.21645	1.09914	0.669172	0.592084	0.771255	0.909638
1.08324	1.49856	0.393829	0.277213	0.423744	0.600487	0.482419
0.961293	0.918976	1.02787	1.70481	0.981176	1.45742	1.37823
0.96493	1.34435	0.979456	0.471689	0.646141	0.790954	1.47217
0.992272	1.51065	0.58092	1.2725	0.767516	0.699805	1.02861

## Sheet: KISS1
Control	model	xiangshao	E+P	PLE（40mg/kg）	PLE（80mg/kg）	PLE（160mg/kg）
1.25879	1.75747	1.29965	0.807779	1.17304	0.853023	1.76905
1.05513	1.8758	1.00204	0.683041	0.960781	1.19436	0.994095
0.785227	0.993224	0.54779	0.373257	1.14497	1.3288	1.48864
0.803443	0.869065	1.34611	0.311856	0.867628	1.02821	2.293
1.38671	1.02703	1.11791	0.402723	0.902409	1.02377	1.25712
0.860608	2.11607	0.551522	0.960662	0.935381	0.88776	1.79429

## Sheet: GnRH1
Control	model	xiangshao	E+P	PLE（40mg/kg）	PLE（80mg/kg）	PLE（160mg/kg）
1.15049	0.261616	0.30674	0.652955	0.0329796	0.607469	0.649801
0.767059	0.572902	0.445858	0.663294	0.317763	0.632695	0.773872
1.00313	0.598367	0.60214	0.71072	0.354913	0.777678	0.972237
1.29387	0.604247	0.737049	0.761243	0.823589	0.895856	1.09796
1.02423	0.616144	0.989255	0.840644	0.834116	1.11944	1.43998
0.852398	0.530655	0.956683	1.46561	0.844177	1.42847	1.1009
