# Supplementary material for: Therapeutic effects and mechanism analysis of Paeonia lactiflora extract (PLE) in menopausal rats with hot flashes
Source: Front Pharmacol. 2025 Jul 22;16:1587885. doi: 10.3389/fphar.2025.1587885 (PMC12321899; doi:10.3389/fphar.2025.1587885)
Supplement: Supplementary file 8 [file Table7.xlsx]

## Sheet: TAC3
	Control	model	xiangshao	E+P	PLE（40mg/kg）	PLE（80mg/kg）	PLE（160mg/kg）
S1	1	1.88018	0.868344	0.964939	0.810041	0.874963	0.928264
S2	1	2.00472	1.307	1.77215	1.40721	1.31226	1.17946
S3	1	1.70149	1.36659	0.923544	0.966036	0.839482	1.03343

## Sheet: TACR3
	Control	model	xiangshao	E+P	PLE（40mg/kg）	PLE（80mg/kg）	PLE（160mg/kg）
S1	1	1.55976	0.829882	1.52519	1.28512	1.12405	1.04437
S2	1	1.54751	1.21796	1.58449	1.4375	0.949931	0.968423
S3	1	1.55364	1.02392	1.55484	1.36131	1.03699	1.0064

## Sheet: cplx1
	Control	model	xiangshao	E+P	PLE（40mg/kg）	PLE（80mg/kg）	PLE（160mg/kg）
S1	1	0.462018	0.647532	1.07041	1.12464	0.716631	0.754668
S2	1	0.544111	0.879143	1.13739	0.867739	0.305365	1.28768
S3	1	0.503065	0.763338	1.1039	0.996188	0.510998	1.02117
